# Supplementary material for: The Effect of Nutrition Impact Symptoms on Nutrition Status After Completion of Curative-Intent Treatment for Gastric, Oesophageal, and Pancreatic Cancer: A Systematic Review
Source: Nutrients. 2025 Aug 20;17(16):2691. doi: 10.3390/nu17162691 (PMC12389404; doi:10.3390/nu17162691)
Supplement: Supplementary file 1 [file nutrients-17-02691-s001.zip]

Archive with 2 entries (2 files):
- Supplementary File S1 - Search Strategy.pdf
- Supplementary Material  S2 - Synthesis-without-Meta-analysis-SWiM-Checklist.pdf
